# Supplementary material for: Estimating intraclonal heterogeneity and subpopulation changes from bulk expression profiles in CMap
Source: Life Sci Alliance. 2022 Jun 10;5(10):e202101299. doi: 10.26508/lsa.202101299 (PMC9187873; doi:10.26508/lsa.202101299)
Supplement: Supplementary file 2 [file LSA-2021-01299_TableS1.xls]

## Sheet: 工作表1
B cells	CD8 T cells	CD4 T cells	NK cells	Monocytes
MS4A1+	CD8A+	CD3E+	GNLY+	CD14+
	GNLY-	CD8A+	CD3E-
		GNLY-
Table S1. Canonical marker genes of PBMC. The table shows the marker genes we used to annotate cell type during the verification of our framework using PBMC data (see Supplemental Data 1). These marker genes are referenced from the original CIBERSORTx paper.
